# Supplementary material for: Phenolic Composition of Grape Stems from Different Spanish Varieties and Vintages
Source: Biomolecules. 2021 Aug 16;11(8):1221. doi: 10.3390/biom11081221 (PMC8392641; doi:10.3390/biom11081221)
Supplement: Supplementary file 1 [file biomolecules-11-01221-s001.zip]

Archive with 1 entries (1 files):
- biomolecules-1330285-supplementary.pdf
